# Supplementary material for: Experimental Study of the Dynamic Compressive and Tensile Anisotropic Mechanical Properties and Failure Modes of Shale
Source: Sensors (Basel). 2025 May 4;25(9):2905. doi: 10.3390/s25092905 (PMC12074345; doi:10.3390/s25092905)
Supplement: Supplementary file 1 [file sensors-25-02905-s001.zip]

Archive with 49 entries (45 files):
- videos and images/
- videos and images/DIC images/
- videos and images/DIC images/θ=0°-Impact velocity=10.57 mps.emf
- videos and images/DIC images/θ=0°-Impact velocity=5.89 mps.wmf
- videos and images/DIC images/θ=0°-Impact velocity=8.13 mps.wmf
- videos and images/DIC images/θ=30°-Impact velocity=10.57 mps.wmf
- videos and images/DIC images/θ=30°-Impact velocity=5.89 mps.wmf
- videos and images/DIC images/θ=30°-Impact velocity=8.13 mps.wmf
- videos and images/DIC images/θ=45°-Impact velocity=10.57 mps.wmf
- videos and images/DIC images/θ=45°-Impact velocity=5.89 mps.wmf
- videos and images/DIC images/θ=45°-Impact velocity=8.13 mps.wmf
- videos and images/DIC images/θ=60°-Impact velocity=10.57 mps.wmf
- videos and images/DIC images/θ=60°-Impact velocity=5.89 mps.wmf
- videos and images/DIC images/θ=60°-Impact velocity=8.13 mps.wmf
- videos and images/DIC images/θ=90°-Impact velocity=10.57 mps.wmf
- videos and images/DIC images/θ=90°-Impact velocity=5.89 mps.wmf
- videos and images/DIC images/θ=90°-Impact velocity=8.13 mps.wmf
- videos and images/DIC videos/
- videos and images/DIC videos/θ=0°-Impact velocity=10.57 mps.avi
- videos and images/DIC videos/θ=0°-Impact velocity=5.89 mps.avi
- videos and images/DIC videos/θ=0°-Impact velocity=8.13 mps.mp4
- videos and images/DIC videos/θ=30°-Impact velocity=10.57 mps.mp4
- videos and images/DIC videos/θ=30°-Impact velocity=5.89 mps.avi
- videos and images/DIC videos/θ=30°-Impact velocity=8.13 mps.mp4
- videos and images/DIC videos/θ=45°-Impact velocity=10.57 mps.avi
- videos and images/DIC videos/θ=45°-Impact velocity=5.89 mps.avi
- videos and images/DIC videos/θ=45°-Impact velocity=8.13 mps.avi
- videos and images/DIC videos/θ=60°-Impact velocity=10.57 mps.avi
- videos and images/DIC videos/θ=60°-Impact velocity=5.89 mps.avi
- videos and images/DIC videos/θ=60°-Impact velocity=8.13 mps.avi
- videos and images/DIC videos/θ=90°-Impact velocity=10.57 mps.avi
- videos and images/DIC videos/θ=90°-Impact velocity=5.89 mps.avi
- videos and images/DIC videos/θ=90°-Impact velocity=8.13 mps.avi
- videos and images/Sample images/
- videos and images/Sample images/θ=0°-Impact velocity=10.57 mps.wmf
- videos and images/Sample images/θ=0°-Impact velocity=5.89 mps.wmf
- videos and images/Sample images/θ=0°-Impact velocity=8.13 mps.wmf
- videos and images/Sample images/θ=30°-Impact velocity=10.57 mps.wmf
- videos and images/Sample images/θ=30°-Impact velocity=5.89 mps.wmf
- videos and images/Sample images/θ=30°-Impact velocity=8.13 mps.wmf
- videos and images/Sample images/θ=45°-Impact velocity=10.57 mps.wmf
- videos and images/Sample images/θ=45°-Impact velocity=5.89 mps.wmf
- videos and images/Sample images/θ=45°-Impact velocity=8.13 mps.wmf
- videos and images/Sample images/θ=60°-Impact velocity=10.57 mps.wmf
- videos and images/Sample images/θ=60°-Impact velocity=5.89 mps.wmf
- videos and images/Sample images/θ=60°-Impact velocity=8.13 mps.wmf
- videos and images/Sample images/θ=90°-Impact velocity=10.57 mps.wmf
- videos and images/Sample images/θ=90°-Impact velocity=5.89 mps.wmf
- videos and images/Sample images/θ=90°-Impact velocity=8.13 mps.wmf
